# Supplementary material for: Rapid generation of ACE2 humanized inbred mouse model for COVID-19 with tetraploid complementation
Source: Natl Sci Rev. 2020 Nov 24;8(2):nwaa285. doi: 10.1093/nsr/nwaa285 (PMC7717373; doi:10.1093/nsr/nwaa285)
Supplement: nwaa285_Supplement_File [file nwaa285_supplement_file.zip]

Archive with 2 entries (2 files):
- Fig_S1_S5.pdf
- MS_perspective_Supplmentary.docx
